# Supplementary material for: Maintenance of Postharvest Quality and Reactive Oxygen Species Homeostasis of Pitaya Fruit by Essential Oil p-Anisaldehyde Treatment
Source: Foods. 2021 Oct 13;10(10):2434. doi: 10.3390/foods10102434 (PMC8535685; doi:10.3390/foods10102434)
Supplement: Supplementary file 1 [file foods-10-02434-s001.zip]

Archive with 1 entries (1 files):
- foods-1358474-supplementary.pdf
